# Supplementary material for: Molecular and MALDI-TOF MS identification of swallow bugs Cimex hirundinis (Heteroptera: Cimicidae) and endosymbionts in France
Source: Parasit Vectors. 2021 Nov 27;14:587. doi: 10.1186/s13071-021-05073-x (PMC8627032; doi:10.1186/s13071-021-05073-x)
Supplement: Supplementary file 3 — Additional file 3: Dataset S1. COI sequences of C. hirundinis adults and nymphs. [file 13071_2021_5073_MOESM3_ESM.txt]

>P25_COI_Adult_Cimex_hirundinis_France

ACTAGGAACATCCATAAGATGAATCATTCGAATTGAACTAAGACAACCTGGCTCCTTTATTG
GAGACGACCAAATTTATAATGTAATCGTGACTGCTCACGCCTTCGTGATAATCTTCTTCA
TAGTTATGCCAATTATAATTGGTGGTTTTGGGAATTGATTAGTACCATTAATAATTGGAG
CTCCTGATATAGCATTTCCTCGTCTTAATAATATAAGATTTTGATTACTTCCCCCATCAC
TAACATTATTGCTAGTTAGAAGAATATCAAACATAGGGGTAGGTACTGGATGAACTGTAT
ATCCCCCCCTATCCGGGAACATTGCTCATATAGGGTACTCAGTTGATTTCGCAATCTTTA
GATTACATTTAGCTGGAATCAGATCAATTTTAGGAGCAATCAATTTTATTACTACTATTT
TAAATATACGTCCTGCGGGGATAACTTTAGAACGAACACCATTATTTGTGTGATCTGTAG
GAATTACAGCATTATTACTACTTTTATCACTCCCTGTACTAGCAGGTGCAATTACCATAT
TATTAACTGATCGCAACTTAAATACTTCATTCTTTGACCCTGTAGGGGGGGGAGACCCAA

>P48_COI_Adult_Cimex_hirundinis_France

ACTAGGAACATCCATAAGATGAATCATTCGAATTGAACTAAGACAACCTGGCTCCTTTAT
TGGAGACGACCAAATTTATAATGTAATCGTGACTGCTCACGCCTTCGTGATAATCTTCTT
CATAGTTATGCCAATTATAATTGGTGGTTTTGGGAATTGATTAGTACCATTAATAATTGG
AGCTCCTGATATAGCATTTCCTCGTCTTAATAATATAAGATTTTGATTACTTCCCCCATC
ACTAACATTATTGCTAGTTAGAAGAATATCAAACATAGGGGTAGGTACTGGATGAACTGT
ATATCCCCCCCTATCCGGGAACATTGCTCATATAGGGTACTCAGTTGATTTCGCAATCTT
TAGATTACATTTAGCTGGAATCAGATCAATTTTAGGAGCAATCAATTTTATTACTACTAT
TTTAAATATACGTCCTGCGGGGATAACTTTAGAACGAACACCATTATTTGTGTGATCTGT
AGGAATTACAGCATTATTACTACTTTTATCACTCCCTGTACTAGCAGGTGCAATTACCAT
ATTATTAACTGATCGCAACTTAAATACTTCATTCTTTGACCCTGTAGGGGGGGGAGACCC
AA

>60_COI_Adult_Cimex_hirundinis_France

CATCCATAAGATGAATCATTCGAATTGAACTAAGACAACCTGGCTCCTTTATTGGAGACG
ACCAAATTTATAATGTAATCGTGACTGCTCACGCCTTCGTGATAATCTTCTTCATAGTTA
TGCCAATTATAATTGGTGGTTTTGGGAATTGATTAGTACCATTAATAATTGGAGCTCCTG
ATATAGCATTTCCTCGTCTTAATAATATAAGATTTTGATTACTTCCCCCATCACTAACAT
TATTGCTAGTTAGAAGAATATCAAACATAGGGGTAGGTACTGGATGAACTGTATATCCCC
CCCTATCCGGGAACATTGCTCATATAGGGTACTCAGTTGATTTCGCAATCTTTAGATTAC
ATTTAGCTGGAATCAGATCAATTTTAGGAGCAATCAATTTTATTACTACTATTTTAAATA
TACGTCCTGCGGGGATAACTTTAGAACGAACACCATTATTTGTGTGATCTGTAGGAATTA
CAGCATTATTACTACTTTTATCACTCCCTGTACTAGCAGGTGCAATTACCATATTATTAA
CTGATCGCAACTTAAATACTTCATTCTTTGACCCTGTAGGGGGGGGAGAACCAAATTC

>70_COI_Adult_Cimex_hirundinis_France

CATCCATAAGATGAATCATTCGAATTGAACTAAGACAACCTGGCTCCTTTATTGGAGACG
ACCAAATTTATAATGTAATCGTGACTGCTCACGCCTTCGTGATAATCTTCTTCATAGTTA
TGCCAATTATAATTGGTGGTTTTGGGAATTGATTAGTACCATTAATAATTGGAGCTCCTG
ATATAGCATTTCCTCGTCTTAATAATATAAGATTTTGATTACTTCCCCCATCACTAACAT
TATTGCTAGTTAGAAGAATATCAAACATAGGGGTAGGTACTGGATGAACTGTATATCCCC
CCCTaTCCGGGAACATTGCTCATATAGGGTACTCAGTTGATTTCGCAATCTTTAGATTAC
ATTTAGCTGGAATCAGATCAATTTTAGGAgCAATCAATTTTATTACTACTATTTTAAATA
TACGTCCTGCGGGGATAACTTTAGAACGAACACCATTATTTGTGTGATCTGTAGGAATTA
CAGCATTATTACTACTTTTATCACTCCCTGTACTAGCAGGTGCAATTACCATATTATTAA
CTGATCGCAACTTAAATACTTCATTCTTTGACCCTGTAGGGGGGGGAGACCCCA

>P62_COI_Adult_Cimex_hirundinis_France

TCCATAAGATGAATCATTCGAATTGAACTAAGACAACCTGGCTCCTTTATTGGAGACGAC
CAAATTTATAATGTAATCGTGACTGCTCACGCCTTCGTGATAATCTTCTTCATAGTTATG
CCAATTATAATTGGTGGTTTTGGGAATTGATTAGTACCATTAATAATTGGAGCTCCTGAT
ATAGCATTTCCTCGTCTTAATAATATAAGATTTTGATTACTTCCCCCATCACTAACATTA
TTGCTAGTTAGAAGAATATCAAACATAGGGGTAGGTACTGGATGAACTGTATATCCCCCC
CTATCCGGGAACATTGCTCATATAGGGTACTCAGTTGATTTCGCAATCTTTAGATTACAT
TTAGCTGGAATCAGATCAATTTTAGGAGCAATCAATTTTATTACTACTATTTTAAATATA
CGTCCTGCGGGGATAACTTTAGAACGAACACCATTATTTGTGTGATCTGTAGGAATTACA
GCATTATTACTACTTTTATCACTCCCTGTACTAGCAGGTGCAATTACCATATTATTAACT
GATCGCAACTTAAATACTTCATTCTTTGACCCTGTAGGGGGGGGAGACCCAAATCTTTA

>8-S4_COI_Nymph_Cimex_hirundinis_France

ATTGGAACTCTATATTTTTTTATTCGGAATATGAGCCGGAATACTAGGAACATCCATAAG
ATGAATCATTCGAATTGAACTAAGACAACCTGGCTCCTTTATTGGAGACGACCAAATTTA
TAATGTAATCGTGACTGCTCACGCCTTCGTGATAATCTTCTTCATAGTTATGCCAATTAT
AATTGGTGGTTTTGGGAATTGATTAGTACCATTAATAATTGGAGCTCCTGATATAGCATT
TCCTCGTCTTAATAATATAAGATTTTGATTACTTCCCCCATCACTAACATTATTGCTAGT
TAGAAGAATATCAAACATAGGGGTAGGTACTGGATGAACTGTATATCCCCCCCTATCCGG
GAACATTGCTCATATAGGGTACTCAGTTGATTTCGCAATCTTTAGATTACATTTAGCTGG
AATCAGATCAATTTTAGGAGCAATCAATTTTATTACTACTATTTTAAATATACGTCCTGC
GGGGATAACTTTAGAACGAACACCATTATTTGTGTGATCTGTAGGAATTACAGCATTATT
ACTACTTTTATCACTCCCTGTACTAGCAGGTGCAATTACCATATTATTAACTGATCGCAA
CTTAAATACTTCATTCTTTGACCCTGTAGGGGGGGGAGACCCAATTCTTTATCAACACTT
ATTCTGATTTT


>9-S2_COI_Nymph_Cimex_hirundinis_France

ATCCTAAGATGAATCATTCGAATTGAACTAAGACAACCTGGCTCCTTTATTGGAGACGAC
CAAATTTATAATGTAATCGTGACTGCTCACGCCTTCGTGATAATCTTCTTCATAGTTATG
CCAATTATAATTGGTGGTTTTGGGAATTGATTAGTACCATTAATAATTGGAGCTCCTGAT
ATAGCATTTCCTCGTCTTAATAATATAAGATTTTGATTACTTCCCCCATCACTAACATTA
TTGCTAGTTAGAAGAATATCAAACATAGGGGTAGGTACTGGATGAACTGTATATCCCCCC
CTATCCGGGAACATTGCTCATATAGGGTACTCAGTTGATTTCGCAATCTTTAGATTACAT
TTAGCTGGAATCAGATCAATTTTAGGAGCAATCAATTTTATTACTACTATTTTAAATATA
CGTCCTGCGGGGATAACTTTAGAACGAACACCATTATTTGTGTGATCTGTAGGAATTACA
GCATTATTACTACTTTTATCACTCCCTGTACTAGCAGGTGCAATTACCATATTATTAACT
GATCGCAACTTAAATACTTCATTCTTTGACCCT

>11-S2_COI_Nymph_Cimex_hirundinis_France

TTTTTTATTCGGAATATGAGCCGGAATACTAGGAACATCCATAAGATGAATCATTCGAAT
TGAACTAAGACAACCTGGCTCCTTTATTGGAGACGACCAAATTTATAATGTAATCGTGAC
TGCTCACGCCTTCGTGATAATCTTCTTCATAGTTATGCCAATTATAATTGGTGGTTTTGG
GAATTGATTAGTACCATTAATAATTGGAGCTCCTGATATAGCATTTCCTCGTCTTAATAA
TATAAGATTTTGATTACTTCCCCCATCACTAACATTATTGCTAGTTAGAAGAATATCAAA
CATAGGGGTAGGTACTGGATGAACTGTATATCCCCCCCTATCCGGGAACATTGCTCATAT
AGGGTACTCAGTTGATTTCGCAATCTTTAGATTACATTTAGCTGGAATCAGATCAATTTT
AGGAGCAATCAATTTTATTACTACTATTTTAAATATACGTCCTGCGGGGATAACTTTAGA
ACGAACACCATTATTTGTGTGATCTGTAGGAATTACAGCATTATTACTACTTTTATCACT
CCCTGTACTAGCAGGTGCAATTACCATATTATTAACTGATCGCAACTTAAATACTTCATT
CTTTGACCCTGTAGGGGGGGGAGACCCA


>1-S3_COI_Nymph_Cimex_hirundinis_France

TATATTTTTTATTCGGAATATGAGCCGGAATACTAGGAACATCCATAAGATGAATCATTC
GAATTGAACTAAGACAACCTGGCTCCTTTATTGGAGACGACCAAATTTATAATGTAATCG
TGACTGCTCACGCCTTCGTGATAATCTTCTTCATAGTTATGCCAATTATAATTGGTGGTT
TTGGGAATTGATTAGTACCATTAATAATTGGAGCTCCTGATATAGCATTTCCTCGTCTTA
ATAATATAAGATTTTGATTACTTCCCCCATCACTAACATTATTGCTAGTTAGAAGAATAT
CAAACATAGGGGTAGGTACTGGATGAACTGTATATCCCCCCCTATCCGGGAACATTGCTC
ATATAGGGTACTCAGTTGATTTCGCAATCTTTAGATTACATTTAGCTGGAATCAGATCAA
TTTTAGGAGCAATCAATTTTATTACTACTATTTTAAATATACGTCCTGCGGGGATAACTT
TAGAACGAACACCATTATTTGTGTGATCTGTAGGAATTACAGCATTATTACTACTTTTAT
CACTCCCTGTACTAGCAGGTGCAATTACCATATTATTAACTGATCGCAACTTAAATACTT
CATTCTTTGACCCTGTAGGGGGGGGAGACCCAATTCTTTATCAACACTTATTCTGATTTT
