# Supplementary material for: Molecular and MALDI-TOF MS identification of swallow bugs Cimex hirundinis (Heteroptera: Cimicidae) and endosymbionts in France
Source: Parasit Vectors. 2021 Nov 27;14:587. doi: 10.1186/s13071-021-05073-x (PMC8627032; doi:10.1186/s13071-021-05073-x)
Supplement: Supplementary file 4 — Additional file 4: Dataset S2. 16S and ftsZ sequences of Wolbachia isolated from C. hirundinis. [file 13071_2021_5073_MOESM4_ESM.txt]

>W1_16S_wolbachia_endosymbiont_Cimex_hirundinis_France
GGGTCGGTTCGGCCGGATTTCACACAGGTGTTGCATGGCTGTCGTCAGCTCGTGTCGTGA
GATGTTGGGTTAAGTCCCGCAACGAGCGTAACCCTCATTCTTAGTTGCCATCAGGTAATG
CTGGGGACTTTAAGGAAACTGCCAGTGATAAACTGGAGGAAGGTGGGGATGATGTCAAGT
CATCATGGCCCTTATGGAGTGGGCTACACACGTGCTACAATGGTGGCTACAATGGGCTGC
AAAGTCGCGAGGCCAAGCTAATCCCTTAAAAGCCATCTCAGTTCGGATTGTACTCTGCAA
CTCGAGTGCATGAAGTTGGAATCGCTAGTAATCGTGGATCAGCACGCCACGGTGAATACG
TTCTCGGGTCTTGTACACACTGCCCG

>W2_16S_wolbachia_endosymbiont_Cimex_hirundinis_France
GGGTCGGTTCGGCCGGATTTCACACAGGTGTTGCATGGCTGTCGTCAGCTCGTGTCGTGA
GATGTTGGGTTAAGTCCCGCAACGAGCGTAACCCTCATTCTTAGTTGCCATCAGGTAATG
CTGGGGACTTTAAGGAAACTGCCAGTGATAAACTGGAGGAAGGTGGGGATGATGTCAAGT
CATCATGGCCCTTATGGAGTGGGCTACACACGTGCTACAATGGTGGCTACAATGGGCTGC
AAAGTCGCGAGGCCAAGCTAATCCCTTAAAAGCCATCTCAGTTCGGATTGTACTCTGCAA
CTCGAGTGCATGAAGTTGGAATCGCTAGTAATCGTGGATCAGCACGCCACGGTGAATACG
TTCTCGGGTCTTGTACACACTGCCCGTC

>W3_16S_wolbachia_endosymbiont_Cimex_hirundinis_France
GGTCGGTTCGGCCGGATTTCACACAGGTGTTGCATGGCTGTCGTCAGCTCGTGTCGTGAG
ATGTTGGGTTAAGTCCCGCAACGAGCGTAACCCTCATTCTTAGTTGCCATCAGGTAATGC
TGGGGACTTTAAGGAAACTGCCAGTGATAAACTGGAGGAAGGTGGGGATGATGTCAAGTC
ATCATGGCCCTTATGGAGTGGGCTACACACGTGCTACAATGGTGGCTACAATGGGCTGCA
AAGTCGCGAGGCCAAGCTAATCCCTTAAAAGCCATCTCAGTTCGGATTGTACTCTGCAAC
TCGAGTGCATGAAGTTGGAATCGCTAGTAATCGTGGATCAGCACGCCACGGTGAATACGT
TCTCGGGTCTTGTACACACTGCCCGT

>W7_16S_wolbachia_endosymbiont_Cimex_hirundinis_France
GGGTCGGTTCGGCCGGATTTCACACAGGTGTTGCATGGCTGTCGTCAGCTCGTGTCGTGA
GATGTTGGGTTAAGTCCCGCAACGAGCGTAACCCTCATTCTTAGTTGCCATCAGGTAATG
CTGGGGACTTTAAGGAAACTGCCAGTGATAAACTGGAGGAAGGTGGGGATGATGTCAAGT
CATCATGGCCCTTATGGAGTGGGCTACACACGTGCTACAATGGTGGCTACAATGGGCTGC
AAAGTCGCGAGGCcAAGCTAATCCCTTAAAAGCCATCTCAGTTCGGATTGTACTCTGCAA
CTCGAGTGCATGAAGTTGGAATCGCTAGTAATCGTGGATCAGCACGCCACGGTGAATACG
TTCTCGGGTCTTGTACACACTGCCCGTC

>1_ftsZ_wolbachia_endosymbiont_Cimex_hirundinis_France
TTTCGCTCATGACCGTTTCTATATCAGCAAAATCAAGATTTATGAGACCTGGCATGACCA
TTAAGTCTGTCACTCCTCTAATGCCAATATGCAAAACATTATCAGCAAGTTTAAATGCAT
CAGCAAATGTAGTTTTTTCATTGGCAATTCTAAACAAGTTTTGGTTTGGAATGACAATGA
GAGTATCCACATACTTCTGTAACTCTTCAAGTCCAAGCTCTGCAATGCGCATACGACGCA
CACCTTCAAAACCAAATGGCTTAGTTACAACTCCAACAGTTAGTATTTTTTTTTCTTTCG
ATACTTTATCCTTAACTGCAGCTCTTGCTTCTCTTGCTGCTTTTGCAATTACTGGCGCTG
CACCCGTTC

>2_ftsZ_wolbachia_endosymbiont_Cimex_hirundinis_France
TTTCGCTCATGACCGTTTCTATATCAGCAAAATCAAGATTTATGAGACCTGGCATGACCA
TTAAGTCTGTCACTCCTCTAATGCCAATATGCAAAACATTATCAGCAAGTTTAAATGCAT
CAGCAAATGTAGTTTTTTCATTGGCAATTCTAAACAAGTTTTGGTTTGGAATGACAATGA
GAGTATCCACATACTTCTGTAACTCTTCAAGTCCAAGCTCTGCAATGCGCATACGACGCA
CACCTTCAAAACCAAATGGCTTAGTTACAACTCCAACAGTTAGTATTTTTTTTTCTTTCG
ATACTTTATCCTTAACTGCAGCTCTTGCTTCTCTTGCTGCTTTTGCAATTACTGGCGCTG
CACCCGTTC

>3_ftsZ_wolbachia_endosymbiont_Cimex_hirundinis_France
TTTCGCTCATGACCGTTTCTATATCAGCAAAATCAAGATTTATGAGACCTGGCATGACCA
TTAAGTCTGTCACTCCTCTAATGCCAATATGCAAAACATTATCAGCAAGTTTAAATGCAT
CAGCAAATGTAGTTTTTTCATTGGCAATTCTAAACAAGTTTTGGTTTGGAATGACAATGA
GAGTATCCACATACTTCTGTAACTCTTCAAGTCCAAGCTCTGCAATGCGCATACGACGCA
CACCTTCAAAACCAAATGGCTTAGTTACAACTCCAACAGTTAGTATTTTTTTTTCTTTCG
ATACTTTATCCTTAACTGCAGCTCTTGCTTCTCTTGCTGCTTTTGCAATTACtGGCGCTG
CACCCGTTC

>7_ftsZ_wolbachia_endosymbiont_Cimex_hirundinis_France
TTTCGCTCATGACcGTTTCTATATCAGCAAAATCAAGATTTATGAGACCTGGCATGACCA
TTAAGTCTGTCACTCCTCTAATGCCAATATGCAAAACATTATCAGCAAGTTTAAATGCAT
CAGCAAATGTAGTTTTTTCATTGGCAATTCTAAAcAAGTTTTGGTTTGGAATGACAATGA
GAGTATCCACATACTTcTGTAAcTCTTCAAGTCCAAGCTCTGCAATGCGCATACGACGCA
CACCTTCAAAACCAAATGGCTTAGTTACAACTCCAACAGTTAGTATTTTTTTTTCTTTCg
ATACTTTATCCTTAACTGCAGCTCTTGCTTCTCTTGCTGCTTTTGCAATTACTGGCGCTG
CACCCGTTC
